# Supplementary material for: Uncovering differences in cadmium accumulation capacity of different Ipomoea aquatica cultivars at the level of root cell types
Source: Hortic Res. 2025 Mar 11;12(6):uhaf077. doi: 10.1093/hr/uhaf077 (PMC12036322; doi:10.1093/hr/uhaf077)
Supplement: Web_Material_uhaf077 [file web_material_uhaf077.zip]

Archive with 1 entries (1 files):
- Web_Material_uhaf077.docx
